# Supplementary material for: Radiobiological effects and proton RBE determined by wildtype zebrafish embryos
Source: PLoS One. 2018 Nov 8;13(11):e0206879. doi: 10.1371/journal.pone.0206879 (PMC6224071; doi:10.1371/journal.pone.0206879)
Supplement: S1 Table — Data from individual experiment replications and corresponding mean values and standard deviations, required for graphical representation and RBE calculation, are given. (XLSX) [file pone.0206879.s001.xlsx]

## Sheet: S1Table
Figure 3: Embryonic survival after irradiation
mid-SOBP protons												plateau protons												Photon reference
		Absolute No. of surviving embryos					Relative No. of surviving embryos							Absolute No. of surviving embryos					Relative No. of surviving embryos							Absolute No. of surviving embryos					Relative No. of surviving embryos
Experiment	Dose / Gy	0 dpi	1 dpi	2dpi	3 dpi	4 dpi	1 dpi	2dpi	3 dpi	4 dpi		Experiment	Dose / Gy	0 dpi	1 dpi	2dpi	3 dpi	4 dpi	1 dpi	2dpi	3 dpi	4 dpi		Experiment	Dose / Gy	0 dpi	1 dpi	2dpi	3 dpi	4 dpi	1 dpi	2dpi	3 dpi	4 dpi
1	0	90	83	83	83	83	92.2222	92.2222	92.2222	92.2222		1	0	96	96	96	96	96	100	100	100	100		1	0	96	95	95	95	95	98.9583	98.9583	98.9583	98.9583
	5	94	92	91	91	91	97.8723	96.8085	96.8085	96.8085			5	95	95	95	95	95	100	100	100	100			5	94	92	91	91	90	97.8723	96.8085	96.8085	95.7447
	10	93	87	86	85	84	93.5484	92.4731	91.3978	90.3226			10	95	94	94	94	94	98.9474	98.9474	98.9474	98.9474			10	96	94	92	92	90	97.9167	95.8333	95.8333	93.75
	15	92	92	91	90	86	100	98.913	97.8261	93.4783			15	96	96	95	95	95	100	98.9583	98.9583	98.9583			15	96	94	93	92	91	97.9167	96.875	95.8333	94.7917
	20	95	89	87	86	74	93.6842	91.5789	90.5263	77.8947			20	96	96	96	94	81	100	100	97.9167	84.375			20	96	96	96	94	93	100	100	97.9167	96.875
	30	96	96	95	90	39	100	98.9583	93.75	40.625			30	94	93	91	79	54	98.9362	96.8085	84.0426	57.4468			30	95	95	94	89	65	100	98.9474	93.6842	68.4211
2	0	96	95	95	94	93	98.9583	98.9583	97.9167	96.875		2	0	96	95	95	95	95	98.9583	98.9583	98.9583	98.9583		2	0	96	94	94	94	94	97.9167	97.9167	97.9167	97.9167
	5	96	96	96	96	96	100	100	100	100			5	96	96	95	95	94	100	98.9583	98.9583	97.9167			5	96	96	96	94	94	100	100	97.9167	97.9167
	10	96	96	96	96	96	100	100	100	100			10	96	94	94	93	91	97.9167	97.9167	96.875	94.7917			10	96	95	93	92	92	98.9583	96.875	95.8333	95.8333
	15	96	95	94	94	89	98.9583	97.9167	97.9167	92.7083			15	96	93	92	92	92	96.875	95.8333	95.8333	95.8333			15	96	94	92	92	92	97.9167	95.8333	95.8333	95.8333
	20	95	95	93	88	78	100	97.8947	92.6316	82.1053			20	95	92	92	91	87	96.8421	96.8421	95.7895	91.5789			20	96	95	95	93	91	98.9583	98.9583	96.875	94.7917
	30	95	93	92	85	54	97.8947	96.8421	89.4737	56.8421			30	95	92	89	81	51	96.8421	93.6842	85.2632	53.6842			30	94	93	90	86	78	98.9362	95.7447	91.4894	82.9787
3	0	95	94	94	93	93	98.9474	98.9474	97.8947	97.8947		3	0	96	95	95	92	92	98.9583	98.9583	95.8333	95.8333		3	0	96	96	94	93	93	100	97.9167	96.875	96.875
	5	95	92	92	92	92	96.8421	96.8421	96.8421	96.8421			5	96	95	95	90	90	98.9583	98.9583	93.75	93.75			5	96	95	95	94	94	98.9583	98.9583	97.9167	97.9167
	10	96	95	94	94	94	98.9583	97.9167	97.9167	97.9167			10	96	96	96	93	92	100	100	96.875	95.8333			10	95	95	94	91	91	100	98.9474	95.7895	95.7895
	15	96	94	93	91	88	97.9167	96.875	94.7917	91.6667			15	96	95	95	94	93	98.9583	98.9583	97.9167	96.875			15	96	96	96	95	94	100	100	98.9583	97.9167
	20	96	96	95	91	77	100	98.9583	94.7917	80.2083			20	96	93	93	85	77	96.875	96.875	88.5417	80.2083			20	96	96	95	93	93	100	98.9583	96.875	96.875
	30	94	94	91	77	43	100	96.8085	81.9149	45.7447			30	96	96	96	85	49	100	100	88.5417	51.0417			30	94	94	94	81	73	100	100	86.1702	77.6596
Mean values of relative survival & standard deviation for mid-SOBP protons												Mean values of relative survival & standard deviation for plateau protons												Mean values of relative survival & standard deviation for reference photons
Dose /Gy	1 dpi	sd 1dpi	2 dpi	sd 2dp2	3 dpi	sd 3 dpi	4 dpi	sd 4 dpi				Dose /Gy	1 dpi	sd 1dpi	2 dpi	sd 2dp2	3 dpi	sd 3 dpi	4 dpi	sd 4 dpi				Dose /Gy	1 dpi	sd 1dpi	2 dpi	sd 2dp2	3 dpi	sd 3 dpi	4 dpi	sd 4 dpi
0	96.7093	3.88593	96.7093	3.88593	96.0112	3.28138	95.664	3.02395				0	99.3056	0.601407	99.3056	0.601407	98.2639	2.1684	98.2639	2.1684				0	98.9583	1.04167	98.2639	0.601407	97.9167	1.04167	97.9167	1.04167
5	98.2381	1.61042	97.8835	1.83299	97.8835	1.83299	97.8835	1.83299				5	99.6528	0.601407	99.3056	0.601407	97.5694	3.34849	97.2222	3.18234				5	98.9436	1.06391	98.5889	1.62749	97.5473	0.639794	97.1927	1.254
10	97.5022	3.46352	96.7966	3.88644	96.4382	4.48762	96.0797	5.09351				10	98.9547	1.04169	98.9547	1.04169	97.5658	1.19648	96.5241	2.16226				10	98.9583	1.04167	97.2186	1.58519	95.8187	0.0253224	95.1243	1.19035
15	98.9583	1.04167	97.9016	1.01911	96.8448	1.77865	92.6178	0.909187				15	98.6111	1.59117	97.9167	1.80422	97.5694	1.59117	97.2222	1.59117				15	98.6111	1.20281	97.5694	2.1684	96.875	1.80422	96.1806	1.59117
20	97.8947	3.64642	96.144	3.98906	92.6499	2.13273	80.0694	2.1087				20	97.9057	1.81379	97.9057	1.81379	94.0826	4.91505	85.3874	5.75252				20	99.6528	0.601407	99.3056	0.601407	97.2222	0.601407	96.1806	1.20281
30	99.2982	1.21547	97.5363	1.23162	88.3795	5.99294	47.7373	8.29014				30	98.5928	1.60671	96.8309	3.15795	85.9491	2.32668	54.0576	3.21885				30	99.6454	0.614202	98.2307	2.21634	90.4479	3.86374	76.3531	7.36625
No outlier as tested by Outlier tests after Dixon and Nalimov.
dpi… days post irradiation
sd… standard deviation
