# Supplementary material for: Radiobiological effects and proton RBE determined by wildtype zebrafish embryos
Source: PLoS One. 2018 Nov 8;13(11):e0206879. doi: 10.1371/journal.pone.0206879 (PMC6224071; doi:10.1371/journal.pone.0206879)
Supplement: S2 Table — Absolute numbers of pericardial edema and spinal curvature were correlated to the number of surviving embryos. Results of individual experiment replications were given together with the derived mean values and standard deviations. (XLSX) [file pone.0206879.s002.xlsx]

## Sheet: S2Table
Figure 4: Malformation rates
Pericardial edema observed in zebrafish embryo in dependence on radiation quality, dose and time
mid-SOBP		Control	5 Gy	10 Gy	15 Gy	20 Gy	30 Gy		Plateau		Control	5 Gy	10 Gy	15 Gy	20 Gy	30 Gy		6 MV photon		Control	5 Gy	10 Gy	15 Gy	20 Gy	30 Gy
1 dpi	Experiment 1	0	0	0	1.09	0	0		1 dpi	Experiment 1	0	0	0	0	0	0		1 dpi	Experiment 1	0	0	0	0	0	0
	Experiment 2	0	0	0	0	0	0			Experiment 2	0	0	0	0	0	0			Experiment 2	0	0	0	0	0	0
	Experiment 3	0	0	1.05	12.77	1.04	8.51			Experiment 3	0	0	2.08	1.05	0	5.21			Experiment 3	0	0	0	0	0	0
	Mean	0	0	0.35	4.62	0.346667	2.83667			Mean	0	0	0.693333	0.35	0	1.73667			Mean	0	0	0	0	0	0
	sd	0	0	0.606218	7.07912	0.600444	4.91325			sd	0	0	1.20089	0.606218	0	3.00799			sd	0	0	0	0	0	0
2 dpi	Experiment 1	0	1.1	0	2.2	9.2	16.84		2 dpi	Experiment 1	0	1.05	0	9.47	21.88	47.25		2 dpi	Experiment 1	0	0	2.17	2.15	5.21	29.79
	Experiment 2	2.11	0	0	42.55	66.67	31.52			Experiment 2	1.05	2.11	4.26	29.35	27.17	70.79			Experiment 2	0	0	1.08	5.43	12.63	24.44
	Experiment 3	0	1.09	8.51	41.94	40	90.11			Experiment 3	1.05	0	5.21	17.89	40.86	78.13			Experiment 3	0	0	2.13	2.08	16.84	37.23
	Mean	0.703333	0.73	2.83667	28.8967	38.6233	46.1567			Mean	0.7	1.05333	3.15667	18.9033	29.97	65.39			Mean	0	0	1.79333	3.22	11.56	30.4867
	sd	1.21821	0.632218	4.91325	23.122	28.7597	38.7659			sd	0.606218	1.055	2.77471	9.97866	9.7949	16.1327			sd	0	0	0.618088	1.91424	5.88837	6.4234
3 dpi	Experiment 1	0	4.4	8.24	87.78	97.67	98.89		3 dpi	Experiment 1	0	3.16	1.06	89.47	100	100		3 dpi	Experiment 1	1.05	1.1	4.35	29.35	85.11	100
	Experiment 2	2.13	0	2.08	71.28	97.73	100			Experiment 2	1.05	2.11	4.3	55.43	92.31	100			Experiment 2	2.13	0	4.35	51.09	88.17	98.84
	Experiment 3	0	1.09	15.96	82.42	97.8	100			Experiment 3	0	0	5.38	76.6	100	100			Experiment 3	0	0	5.49	43.16	76.34	98.77
	Mean	0.71	1.83	8.76	80.4933	97.7333	99.63			Mean	0.35	1.75667	3.58	73.8333	97.4367	100			Mean	1.06	0.366667	4.73	41.2	83.2067	99.2033
	sd	1.22976	2.29144	6.9546	8.41704	0.0650641	0.640859			sd	0.606218	1.60936	2.2482	17.1878	4.43982	0			sd	1.06504	0.635085	0.658179	11.0017	6.14038	0.690821
4 dpi	Experiment 1	0	5.49	13.1	98.84	100	100		4 dpi	Experiment 1	0	3.16	8.51	100	100	100		4 dpi	Experiment 1	1.05	1.11	4.44	81.32	100	100
	Experiment 2	2.15	0	8.33	98.88	100	100			Experiment 2	1.05	1.06	5.49	93.48	100	100			Experiment 2	3.19	1.06	7.61	91.3	100	100
	Experiment 3	0	1.09	18.09	100	100	100			Experiment 3	0	0	11.96	95.7	100	100			Experiment 3	0	0	8.79	85.11	100	98.63
	Mean	0.716667	2.19333	13.1733	99.24	100	100			Mean	0.35	1.40667	8.65333	96.3933	100	100			Mean	1.41333	0.723333	6.94667	85.91	100	99.5433
	sd	1.2413	2.90655	4.88041	0.658483	0	0			sd	0.606218	1.60827	3.23738	3.31484	0	0			sd	1.62574	0.626924	2.24959	5.03787	0	0.79097
Spinal curvature observed in zebrafish embryo in dependence on radiation quality, dose and time
mid-SOBP		Control	5 Gy	10 Gy	15 Gy	20 Gy	30 Gy		Plateau		Control	5 Gy	10 Gy	15 Gy	20 Gy	30 Gy		6 MV photon		Control	5 Gy	10 Gy	15 Gy	20 Gy	30 Gy
1 dpi	Experiment 1	0	0	0	0	1.12	0		1 dpi	Experiment 1	0	0	0	0	0	1.08		1 dpi	Experiment 1	0	0	0	0	0	0
	Experiment 2	0	0	0	0	0	0			Experiment 2	0	0	0	0	0	1.09			Experiment 2	0	0	0	0	0	0
	Experiment 3	0	0	0	0	2.08	12.77			Experiment 3	0	0	0	0	0	5.21			Experiment 3	0	0	0	0	0	0
	Mean	0	0	0	0	1.06667	4.25667			Mean	0	0	0	0	0	2.46			Mean	0	0	0	0	0	0
	sd	0	0	0	0	1.04103	7.37276			sd	0	0	0	0	0	2.38158			sd	0	0	0	0	0	0
2 dpi	Experiment 1	0	3.3	4.65	2.2	10.34	33.68		2 dpi	Experiment 1	0	0	1.06	3.16	11.46	20.88		2 dpi	Experiment 1	0	0	1.09	5.38	12.5	30.85
	Experiment 2	1.05	0	1.04	5.32	15.05	46.74			Experiment 2	0	1.05	1.06	5.43	16.3	40.45			Experiment 2	1.06	0	2.15	8.7	14.74	31.11
	Experiment 3	0	0	0	6.45	29.47	61.54			Experiment 3	1.05	0	0	9.47	22.58	54.17			Experiment 3	0	0	1.06	7.29	17.89	53.19
	Mean	0.35	1.1	1.89667	4.65667	18.2867	47.32			Mean	0.35	0.35	0.706667	6.02	16.78	38.5			Mean	0.353333	0	1.43333	7.12333	15.0433	38.3833
	sd	0.606218	1.90526	2.4405	2.20128	9.96726	13.9391			sd	0.606218	0.606218	0.611991	3.19611	5.57552	16.7304			sd	0.611991	0	0.620833	1.66626	2.70777	12.8236
3 dpi	Experiment 1	1.2	4.4	4.71	22.11	54.65	68.89		3 dpi	Experiment 1	0	2.11	1.06	21.05	47.87	79.75		3 dpi	Experiment 1	0	2.2	3.26	17.39	39.36	77.53
	Experiment 2	0	0	1.04	22.34	53.41	97.65			Experiment 2	0	1.05	1.08	10.87	40.66	83.95			Experiment 2	1.06	1.06	2.17	25	40.86	81.4
	Experiment 3	0	0	7.45	34.07	67.03	94.81			Experiment 3	0	0	0	36.17	63.41	90.59			Experiment 3	0	0	4.4	26.32	43.01	92.59
	Mean	0.4	1.46667	4.4	26.1733	58.3633	87.1167			Mean	0	1.05333	0.713333	22.6967	50.6467	84.7633			Mean	0.353333	1.08667	3.27667	22.9033	41.0767	83.84
	sd	0.69282	2.54034	3.21622	6.83968	7.53112	15.8485			sd	0	1.055	0.617846	12.7301	11.6264	5.46558			sd	0.611991	1.10024	1.11509	4.82009	1.83462	7.82088
4 dpi	Experiment 1	1.2	4.4	3.57	40.7	85.14	97.44		4 dpi	Experiment 1	0	2.11	2.13	33.68	76.54	96.3		4 dpi	Experiment 1	0	2.22	1.11	24.18	67.74	100
	Experiment 2	0	0	1.04	58.43	89.74	98.15			Experiment 2	0	1.05	2.2	39.13	83.91	98.04			Experiment 2	1.06	1.06	2.17	45.65	67.03	89.74
	Experiment 3	0	0	9.57	60.23	94.81	100			Experiment 3	0	0	0	55.91	77.92	100			Experiment 3	0	0	4.4	46.81	81.72	98.63
	Mean	0.4	1.46667	4.72667	53.12	89.8967	98.53			Mean	0	1.05333	1.44333	42.9067	79.4567	98.1133			Mean	0.353333	1.09333	2.56	38.88	72.1633	96.1233
	sd	0.69282	2.54034	4.38105	10.7936	4.8369	1.32163			sd	0	1.055	1.25045	11.5862	3.91794	1.85109			sd	0.611991	1.11038	1.67932	12.7438	8.28393	5.57041
