# Supplementary material for: Radiobiological effects and proton RBE determined by wildtype zebrafish embryos
Source: PLoS One. 2018 Nov 8;13(11):e0206879. doi: 10.1371/journal.pone.0206879 (PMC6224071; doi:10.1371/journal.pone.0206879)
Supplement: S3 Table — (XLSX) [file pone.0206879.s003.xlsx]

## Sheet: S3Table
S3: Hatching rate post irradiaiton with the different radiation qualities and doses
mid-SOBP protons									Plateau protons									Reference photons
		Control	5 Gy	10 Gy	15 Gy	20 Gy	30 Gy				Control	5 Gy	10 Gy	15 Gy	20 Gy	30 Gy				Control	5 Gy	10 Gy	15 Gy	20 Gy	30 Gy
1 dpi	Experiment 1	12.05	9.78	10.34	5.49	5.62	4.17		1 dpi	Experiment 1	1.04	2.11	5.32	1.04	1.04	2.15		1 dpi	Experiment 1	0	2.17	1.06	2.13	0	0
	Experiment 2	0	0	0	0	0	1.08			Experiment 2	0	0	2.13	0	1.09	3.26			Experiment 2	1.06	0	0	4.26	2.11	5.38
	Experiment 3	52.13	36.96	26.32	55.32	35.42	34.04			Experiment 3	24.21	21.05	18.09	25.26	19.35	11.46			Experiment 3	0	0	0	2.08	0	0
	Mean	21.3933	15.58	12.22	20.27	13.68	13.0967			Mean	8.41667	7.72	8.51333	8.76667	7.16	5.62333			Mean	0.353333	0.723333	0.353333	2.82333	0.703333	1.79333
	sd	27.2921	19.1505	13.2603	30.4781	19.0359	18.2031			sd	13.6873	11.5922	8.44562	14.2931	10.5569	5.08508			sd	0.611991	1.25285	0.611991	1.24444	1.21821	3.10614
2 dpi	Experiment 1	93.98	100	93.35	96.7	95.4	93.63		2 dpi	Experiment 1	100	97.89	98.94	100	98.96	96.7		2 dpi	Experiment 1	100	98.9	90.2	96.77	77.08	93.62
	Experiment 2	98.95	100	100	100	96.77	97.83			Experiment 2	100	98.95	100	100	97.83	95.51			Experiment 2	100	76.04	97.87	84.78	97.89	85.56
	Experiment 3	98.94	100	100	96.77	96.84	97.8			Experiment 3	98.95	100	98.96	100	97.85	96.88			Experiment 3	98.94	85.26	81.91	79.17	88.42	78.72
	Mean	97.29	100	97.7833	97.8233	96.3367	96.42			Mean	99.65	98.9467	99.3	100	98.2133	96.3633			Mean	99.6467	86.7333	89.9933	86.9067	87.7967	85.9667
	sd	2.86655	0	3.83938	1.88537	0.811932	2.41626			sd	0.606218	1.055	0.6063	0	0.64671	0.744468			sd	0.611991	11.501	7.98201	8.99066	10.419	7.45832
3 dpi	Experiment 1	100	100	100	100	98.85	97.78		3 dpi	Experiment 1	100	100	100	100	100	100		3 dpi	Experiment 1	100	100	97.83	100	96.81	95.51
	Experiment 2	100	100	100	100	100	100			Experiment 2	100	100	100	100	100	100			Experiment 2	100	96.81	100	98.91	100	97.67
	Experiment 3	100	100	100	100	100	100			Experiment 3	100	100	100	100	100	100			Experiment 3	100	98.94	100	100	100	100
	Mean	100	100	100	100	99.6167	99.26			Mean	100	100	100	100	100	100			Mean	100	98.5833	99.2767	99.6367	98.9367	97.7267
	sd	0	0	0	0	0.663953	1.28172			sd	0	0	0	0	0	0			sd	0	1.62463	1.25285	0.629312	1.84175	2.24554
4 dpi	Experiment 1	100	100	100	100	100	100		4 dpi	Experiment 1	100	100	100	100	100	100		4 dpi	Experiment 1	100	100	100	100	100	100
	Experiment 2	100	100	100	100	100	100			Experiment 2	100	100	100	100	100	100			Experiment 2	100	100	100	100	100	100
	Experiment 3	100	100	100	100	100	100			Experiment 3	100	100	100	100	100	100			Experiment 3	100	100	100	100	100	100
	Mean	100	100	100	100	100	100			Mean	100	100	100	100	100	100			Mean	100	100	100	100	100	100
	sd	0	0	0	0	0	0			sd	0	0	0	0	0	0			sd	0	0	0	0	0	0
			Temporal development of the embryo hatching rate after treatment with (a) mid-SOBP and (b) plateau protons in comparison to that after (c) photon reference irradiation. Mean values of three experiments with corresponding standard deviations are shown.
