# Supplementary material for: Radiobiological effects and proton RBE determined by wildtype zebrafish embryos
Source: PLoS One. 2018 Nov 8;13(11):e0206879. doi: 10.1371/journal.pone.0206879 (PMC6224071; doi:10.1371/journal.pone.0206879)
Supplement: S4 Table — Mean scoring values in dependence on dose and time post irradiation were given for pericardial edema and spinal curvature. (XLSX) [file pone.0206879.s004.xlsx]

## Sheet: S4Table
Figure 5: Qualitative assessment of zebrafish embryo malformation (scoring values)
S4Table
Pericardial edema		Mean scoring values SV Mean (sd)					Spinal curvature		Mean scoring values SV Mean (sd)
	Dose / Gy	96hpf	sd 96hpf	119hpf	sd 119hpf			Dose / Gy	96hpf	sd 96hpf	119hpf	sd 119hpf
mid-SOBP	0	1.02529	0.0339135	1.00694	0.0120281		mid-SOBP	0	1.01205	0.0208681	1.00803	0.0139121
	5	1.03655	0.0457893	1.05483	0.068684			5	1.0293	0.0507561	1.03297	0.0571006
	10	1.10644	0.080595	1.20636	0.10057			10	1.01961	0.0339618	1.02879	0.0400029
	15	2.39469	0.187431	2.96643	0.0750416			15	1	0	1.28265	0.225117
	20	2.9427	0.110059	2.99078	0.0968912			20	1.46085	0.182399	2.32693	0.0395175
	30	3.33178	0.164973	3.10258	0.221088			30	2.50703	0.422974	3.30483	0.233648
Plateau	0	1.01053	0.0182321	1.01053	0.0182321		Plateau	0	1	0	1	0
	5	1.04561	0.039852	1.0352	0.0369518			5	1.01404	0.0121547	1.01766	0.0162263
	10	1.05731	0.0435178	1.13727	0.0600915			10	1	0	1	0
	15	2.1853	0.312687	2.94891	0.139304			15	1.0461	0.0798463	1.12545	0.217282
	20	2.89806	0.16245	2.98467	0.0265448			20	1.26187	0.20627	1.97055	0.125975
	30	3.24046	0.101441	2.9985	0.150583			30	2.38805	0.059532	3.16338	0.164685
Photon	0	1.0212	0.021277	1.02829	0.0325252		Photon	0	1.00709	0.012284	1.00355	0.00614202
	5	1.00012	0.0108141	0.999842	0.0108756			5	1.02174	0.0219818	1.0145	0.0125659
	10	1.05813	0.0122752	1.09875	0.0284425			10	1.03643	0.0169297	1	0
	15	1.45896	0.196196	2.43094	0.210126			15	1.05309	0.0543	1.14354	0.126571
	20	2.36869	0.293055	3.14168	0.116256			20	1.16069	0.0681659	1.79365	0.170392
	30	3.46382	0.967183	3.18732	0.114517			30	2.26995	0.304887	2.75214	0.38809
